# Supplementary material for: Relationships between the COVID-19 lockdown, socioeconomic factors and acute coronary syndrome hospitalisations in France
Source: PLoS One. 2023 Jun 7;18(6):e0286700. doi: 10.1371/journal.pone.0286700 (PMC10246839; doi:10.1371/journal.pone.0286700)
Supplement: S1 Dataset — Aggregate data used to perform figures and statistical analysis. (XLSX) [file pone.0286700.s001.xlsx]

## Sheet: 1-READ ME
The following excel tab contains the aggregate data underlying the results of the study
Tab#1 "READ ME" provides details on the variable labels in the dataset, and their definition.
Tab#2 "Fig2" includes the national weekly incidence of admissions for the ACS events and for ACS related in-hospital mortality per 100,000 inhabitants, presented in figure 2.
Tab#3 "Fig3-4" includes the data used to perform the univariate and multivariate analyses, presented in figure 3 and figure 4.
Variable name in dataset	Tab #	Variable full name
Annee	2	Year (2019 or 2020)
Semaine	2	Week number
ACS	2	National weekly incidences of admissions for all types of ACS per 100,000 inhabitants.
STEMI	2	National weekly incidences of admissions for STEMI per 100,000 inhabitants.
NSTEMI	2	National weekly incidences of admissions for NSTEMI per 100,000 inhabitants.
Unstable	2	National weekly incidences of admissions for unstable angina per 100,000 inhabitants.
Recurrent MI	2	National weekly incidences of admissions for recurrent myocardial infarction per 100,000 inhabitants.
Hospital_mortality	2	National weekly incidences of admissions for ACS related in-hospital mortality per 100,000 inhabitants.
dpt	3	County code
revenu	3	Median annual available income per consumption unit, in euros
chomage	3	Average annual unemployment rate, in %
ouvrier	3	Share of workers in the total workforce, in %
bac	3	Share of individuals whose highest degree is a high school diploma, in the population aged 15 and over not attending school, in %
logement	3	Share of households occupied by a single person, in %
finance	3	Share of people reporting a worsening of their financial situation during lockdown, in %
chomagepartiel	3	Share of people who have been entirely on part time working arrangement during lockdown, in %
TTexclusif	3	Share of people declaring to have exclusively teleworked during lockdown, in %
densite_mg	3	Density of general practitioners, per 100,000 inhabitants
lits_medecine	3	Density of acute care medical beds, per 100,000 inhabitants
minute	3	Average time from place of residence to nearest hospital for included patients, in minutes
incid_hospit_covid	3	Cumulative county incidence of hospital admissions for COVID-19 during lockdown, per 100,000 inhabitants
Taux_mortalite_65A	3	Standardised mortality rate of over-aged 65s, per 100,000 inhabitants
TI_SCA_2018	3	Standardised rate of people treated for ACS in 2018, per 100,000 population
ageing	3	Ageing index
i_sca_2019	3	Cumulative incidence rate of admissions for acute coronary syndromes per 100,000 inhabitants, from weeks 12 to 19 in 2019
i_sca_2020	3	Cumulative incidence rate of admissions for acute coronary syndromes per 100,000 inhabitants, from weeks 12 to 19 in 2020
IRR_sca	3	Local incidence rate ratio of admissions for acute coronary syndromes, from weeks 12 to 19 in 2019 and 2020

## Sheet: 2- Fig2
Annee	Semaine	ACS	STEMI	NSTEMI	Unstable	Recurrent MI	Hospital_mortality
2019	S-1	4.76548	1.58183	1.54336	1.5926	0.047701	0.169261
2019	S-2	5.07169	1.39256	1.38025	2.26195	0.0369298	0.140025
2019	S-3	5.01014	1.3464	1.3387	2.27272	0.0523172	0.141564
2019	S-4	5.06246	1.40641	1.33255	2.2481	0.0753983	0.138487
2019	S-5	5.05938	1.41872	1.41102	2.15885	0.0707821	0.149258
2019	S-6	5.15324	1.45873	1.30177	2.26964	0.123099	0.161568
2019	S-7	5.05784	1.40487	1.31408	2.24348	0.0954019	0.150797
2019	S-8	5.02245	1.35717	1.36332	2.2004	0.101557	0.166184
2019	S-9	4.93628	1.46334	1.22022	2.13885	0.113867	0.147719
2019	S-10	5.02706	1.32486	1.34794	2.24194	0.112328	0.113867
2019	S-11	4.97321	1.30331	1.33717	2.24656	0.0861695	0.140025
2019	S-12	5.10862	1.36332	1.36025	2.25733	0.127715	0.136948
2019	S-13	5.08554	1.39102	1.32178	2.2681	0.104634	0.130793
2019	S-14	5.06553	1.37717	1.26484	2.33427	0.0892469	0.113867
2019	S-15	4.98244	1.25715	1.30639	2.29272	0.126177	0.116944
2019	S-16	4.77163	1.3664	1.20483	2.11423	0.0861695	0.126177
2019	S-17	4.63622	1.2433	1.26484	2.00806	0.120022	0.118483
2019	S-18	4.55313	1.4418	1.20329	1.8034	0.104634	0.116944
2019	S-19	4.47773	1.28793	1.22022	1.88188	0.0877082	0.126177
2019	S-20	4.91781	1.33409	1.31716	2.16655	0.100018	0.124638
2019	S-21	5.09477	1.40025	1.30793	2.25887	0.127715	0.124638
2019	S-22	4.27	1.2433	1.19868	1.73416	0.0938632	0.132332
2019	S-23	4.78394	1.30177	1.29254	2.07884	0.110789	0.141564
2019	S-24	4.60699	1.32793	1.20637	1.98036	0.0923244	0.104634
2019	S-25	4.61622	1.27408	1.22176	2.00652	0.113867	0.13387
2019	S-26	4.43465	1.1956	1.12944	2.01267	0.0969406	0.123099
2019	S-27	4.48543	1.20329	1.08327	2.08038	0.118483	0.116944
2019	S-28	4.08843	1.14944	1.12944	1.73878	0.0707821	0.101557
2019	S-29	4.0792	1.12174	1.0048	1.86495	0.0877082	0.113867
2019	S-30	4.02381	1.13713	1.11713	1.66184	0.107712	0.116944
2019	S-31	4.00072	1.09404	1.18175	1.62953	0.0954019	0.106173
2019	S-32	3.77915	1.09404	1.07404	1.53412	0.076937	0.118483
2019	S-33	3.53603	1.15406	1.10943	1.19714	0.0753983	0.116944
2019	S-34	3.8407	1.11866	1.15559	1.47873	0.0877082	0.124638
2019	S-35	3.98534	1.15867	1.16175	1.56798	0.0969406	0.115406
2019	S-36	4.13152	1.20022	1.1279	1.69569	0.107712	0.106173
2019	S-37	4.48389	1.271	1.26946	1.84341	0.100018	0.124638
2019	S-38	4.57775	1.22022	1.2233	2.05114	0.083092	0.0907857
2019	S-39	4.49928	1.17252	1.23561	2.01883	0.0723208	0.141564
2019	S-40	4.80395	1.23715	1.31255	2.16655	0.0877082	0.115406
2019	S-41	4.92089	1.37256	1.3664	2.08499	0.0969406	0.112328
2019	S-42	4.91628	1.291	1.26638	2.23887	0.120022	0.120022
2019	S-43	4.79625	1.25407	1.28023	2.17732	0.0846307	0.110789
2019	S-44	4.30386	1.22791	1.24176	1.73416	0.100018	0.126177
2019	S-45	4.91628	1.30331	1.39102	2.12808	0.0938632	0.106173
2019	S-46	4.69162	1.31255	1.30947	1.96036	0.109251	0.124638
2019	S-47	5.05015	1.35101	1.34332	2.24348	0.112328	0.12156
2019	S-48	5.19171	1.3664	1.41256	2.30657	0.106173	0.129254
2019	S-49	5.02245	1.29254	1.31101	2.31119	0.107712	0.152335
2019	S-50	5.26403	1.37102	1.43411	2.35581	0.103096	0.140025
2019	S-51	5.12554	1.42487	1.24484	2.32658	0.129254	0.132332
2019	S-52	5.12554	1.42487	1.24484	2.32658	0.129254	0.132332
2019	S-53	5.12554	1.42487	1.24484	2.32658	0.129254	0.132332
2020	S-1	5.11487	1.42191	1.24225	2.32173	0.128985	0.132056
2020	S-2	5.00738	1.30521	1.38045	2.21271	0.109023	0.156625
2020	S-3	4.86611	1.34513	1.28524	2.12211	0.11363	0.152018
2020	S-4	4.85536	1.35281	1.3006	2.11136	0.0905966	0.152018
2020	S-5	4.85536	1.26989	1.33131	2.15743	0.0967388	0.14434
2020	S-6	4.88608	1.28371	1.30521	2.19428	0.102881	0.112094
2020	S-7	5.13637	1.3743	1.38812	2.28488	0.0890611	0.11363
2020	S-8	4.78166	1.25453	1.41423	2.02537	0.0875255	0.119772
2020	S-9	4.76784	1.36202	1.28985	2.00848	0.107488	0.133592
2020	S-10	4.66956	1.35127	1.15165	2.05915	0.107488	0.110559
2020	S-11	4.48991	1.29753	1.1885	1.90099	0.102881	0.139734
2020	S-12	3.23845	0.990421	0.839938	1.32977	0.0783123	0.118236
2020	S-13	2.88681	0.955103	0.807692	1.06566	0.0583504	0.139734
2020	S-14	3.03268	1.06413	0.87372	1.03034	0.0644925	0.136663
2020	S-15	3.14478	1.03495	1.0196	1.03649	0.0537438	0.102881
2020	S-16	3.3229	1.06413	1.06566	1.15626	0.0368529	0.110559
2020	S-17	3.92022	1.26528	1.1624	1.45262	0.0399239	0.112094
2020	S-18	3.54555	1.07948	1.10866	1.30981	0.0476016	0.0783123
2020	S-19	3.88491	1.22689	1.15165	1.44494	0.0614214	0.128985
2020	S-20	4.29489	1.21461	1.21922	1.77508	0.08599	0.0982743
2020	S-21	4.20737	1.3006	1.33899	1.48026	0.0875255	0.142805
2020	S-22	4.50526	1.29292	1.36663	1.74898	0.0967388	0.102881
2020	S-23	4.602	1.38352	1.28831	1.84418	0.08599	0.115165
2020	S-24	4.79394	1.40041	1.28831	2.01155	0.0936677	0.125914
2020	S-25	4.90297	1.29446	1.42344	2.06837	0.116701	0.128985
2020	S-26	4.85844	1.34666	1.35741	2.04226	0.112094	0.128985
2020	S-27	4.68338	1.24993	1.21768	2.08372	0.132056	0.116701
2020	S-28	4.51908	1.23457	1.25607	1.9317	0.0967388	0.116701
2020	S-29	3.91715	1.21154	1.12248	1.5125	0.0706347	0.08599
2020	S-30	4.44231	1.22075	1.20847	1.9271	0.08599	0.115165
2020	S-31	4.02003	1.16701	1.14705	1.63074	0.0752413	0.115165
2020	S-32	3.95708	1.24993	1.10712	1.51557	0.0844545	0.119772
2020	S-33	3.72367	1.19465	1.13169	1.31288	0.0844545	0.128985
2020	S-34	3.61158	1.09791	1.09637	1.34052	0.0767768	0.0890611
2020	S-35	3.93711	1.15012	1.26375	1.47411	0.0491371	0.101345
2020	S-36	4.22119	1.20847	1.3006	1.63995	0.0721702	0.119772
2020	S-37	4.3901	1.28371	1.22536	1.80425	0.0767768	0.142805
2020	S-38	4.37781	1.25146	1.1885	1.84879	0.0890611	0.128985
2020	S-39	4.37628	1.21307	1.17315	1.93017	0.0598859	0.109023
2020	S-40	4.61889	1.22536	1.26835	2.0223	0.102881	0.102881
2020	S-41	4.63425	1.31288	1.28371	1.95934	0.0783123	0.135127
2020	S-42	4.57897	1.31442	1.28217	1.89946	0.0829189	0.115165
2020	S-43	4.41467	1.22689	1.30674	1.77815	0.102881	0.127449
2020	S-44	4.23347	1.25914	1.18697	1.69523	0.0921322	0.159696
2020	S-45	4.40852	1.26221	1.18543	1.86568	0.0952032	0.147411
2020	S-46	4.02925	1.1839	1.15319	1.61078	0.0813834	0.142805
2020	S-47	4.42849	1.27142	1.17008	1.90867	0.0783123	0.115165
2020	S-48	4.72177	1.25914	1.29753	2.05915	0.105952	0.14434
2020	S-49	4.70335	1.3267	1.29753	1.98391	0.0952032	0.15816
2020	S-50	4.82158	1.33438	1.28371	2.09601	0.107488	0.159696
2020	S-51	4.9951	1.35741	1.32977	2.182	0.125914	0.138198
2020	S-52	4.9951	1.35741	1.32977	2.182	0.125914	0.138198
2020	S-53	4.9951	1.35741	1.32977	2.182	0.125914	0.138198

## Sheet: 3- Fig3-4
dpt	revenu	chomage	ouvrier	bac	logement	finance	chomagepartiel	TTexclusif	densite_mg	lits_medecine	minute	incid_hospit_covid	Taux_mortalite_65A	TI_SCA_2018	ageing	i_sca_2019	i_sca_2020	IRR_sca
01	23420	6.1	27.1	17.4	31.4	27.2	14.6	23.8	105	118	23	87.3984	3620	140	66.1	31.8598	25.5355	0.801496
02	19690	11.8	27.8	15.7	33.2	33	19.8	19.8	110	250	19	247.885	4380	180	78	36.3475	25.7346	0.708015
03	20360	9.1	24	16.4	40.5	24.7	18.7	12.7	145	293	33	62.6035	3800	150	129.2	112.655	46.1289	0.40947
04	20580	10.3	18.6	18.2	37.9	29.9	9.3	23.4	185	192	30	90.7814	3780	190	118.1	46.7622	34.4969	0.737711
05	20880	7.9	17.9	19.3	37.5	31.4	17.9	16.5	246	263	26	99.7513	3340	190	106.5	41.9759	37.763	0.899636
06	22140	8.9	15	17.8	39.9	33.8	19.9	26.4	186	245	10	82.9827	3460	150	114	32.7427	23.4337	0.715692
07	20780	9.3	22.8	17.4	34.9	31.6	12.2	20.8	128	186	37	181.851	3880	140	107.9	35.7669	23.4942	0.656871
08	19650	10	27.7	15.9	34.9	28	20.2	18.3	135	239	36	109.908	4080	190	87	47.1016	31.4023	0.666694
09	19820	10.7	19	18.8	38	28.4	14.8	14.2	174	198	18	27.4307	3770	190	121.6	35.2568	36.5743	1.03737
10	20430	10.6	25.3	15.3	38	27.8	15.9	21.8	120	186	39	288.56	3980	130	85.7	29.0193	17.4103	0.599956
11	19240	11.4	19.6	19	36.5	34.7	18.1	17.1	155	216	27	104.505	3540	190	115.6	55.8314	42.0147	0.752527
12	20640	6.4	22	18.1	37	25.6	12.6	12.4	148	196	35	62.649	3610	160	130.3	40.8073	27.2076	0.666733
13	21360	10.1	16.6	17	37	32.9	15	29	183	265	16	197.911	3580	160	84	46.5776	31.4525	0.67527
14	21490	7.7	23.3	16.2	36.8	28.4	17.3	17.6	168	273	13	62.454	3760	160	85.5	65.1543	34.905	0.535729
15	20510	5	22.3	18.1	37.9	23.9	13.1	9.8	168	350	38	45.8904	4020	200	143.4	45.7241	48.6716	1.06446
16	20640	8.2	26.3	17.2	35.9	29	11.1	13.9	138	197	22	26.8665	3870	160	115.8	50.4478	33.1544	0.657203
17	21280	8.7	21.2	17.3	37	30.5	15.6	20.4	170	208	17	47.0222	3630	150	127.9	47.9319	32.5774	0.679661
18	20880	8.8	24.6	16.3	37.5	26.2	12.6	13.8	109	201	27	93.9319	3970	170	117.4	60.0844	35.4334	0.589727
19	20960	6.8	23.5	18.5	38.4	29.2	19.3	13.5	149	306	29	81.4298	3950	190	131.5	50.813	44.682	0.879342
21	22400	6.8	21.7	17.1	39.7	27.1	14.4	22.4	163	309	27	233.394	3560	140	86.6	45.5958	24.2219	0.531231
22	21230	7.4	25.2	18.1	37	25.2	11.5	15.2	143	226	12	40.7161	4030	140	110.7	44.6974	33.5408	0.750397
23	19380	8	19.9	17	40.1	29.5	11.5	13.9	137	300	26	72.6927	4310	180	161.3	46.3324	40.6733	0.877857
24	20140	8.7	23.4	17.1	36.3	31.5	16.8	12.7	135	186	18	41.0665	3840	170	143.8	54.5521	37.1785	0.681523
25	22590	7.6	25.1	16.6	37.9	27.2	16.9	17.9	166	217	24	137.57	3600	170	76.8	49.419	30.2027	0.611157
26	21100	9.3	23.2	17.5	35.2	27.8	14.3	19.6	149	225	18	132.941	3680	140	87.2	27.4316	24.3982	0.88942
27	21700	8.5	27.7	16.8	30.6	30.9	11.6	15.7	96	138	24	51.0894	3950	160	71	37.0815	23.1158	0.623379
28	22070	8.1	25.3	16.3	32.1	28.9	16.2	19.7	106	237	20	162.927	3670	160	78.1	47.8027	32.8181	0.686532
29	21690	7.3	22.4	19.3	40.1	23.4	12.7	21	171	253	14	24.639	3980	150	97.2	24.882	26.6101	1.06945
2A	21670	7.9	18.7	22.7	30.3	30.3	20.5	16.7	159	193		154.459	3520	130	115.9	55.1541	24.1923	0.438632
2B	19840	9.1	18.9	20.8	33.8	36.6	15.3	13.5	152	213		77.9816	3530	180	109.6	83.1951	52.5293	0.631398
30	20020	11.9	18.7	17.7	35.1	31.7	17.9	18.4	150	177	16	52.8609	3570	170	95.3	45.7656	28.6997	0.627103
31	23140	8	14.8	17.2	39.3	29.6	14.8	39.6	179	226	11	48.3106	3440	150	67.2	27.7343	24.4036	0.879905
32	20820	6.3	21.2	18.1	35.3	28.3	12.9	18.8	150	186	22	70.039	3530	190	132.3	43.9115	41.2916	0.940339
33	22400	8.1	18.6	17.5	37.4	31.6	14.3	31.9	182	246	40	76.0963	3620	160	79.9	39.5259	29.3995	0.743802
34	20330	12	15.6	18.1	39.1	30.4	15.5	31.5	186	240	17	67.3969	3610	150	91.2	26.7978	22.9724	0.857249
35	22230	6.4	21.5	17.4	37.3	22.3	14	29.8	158	245	10	48.7219	3540	140	68	22.554	17.8678	0.792221
36	20200	8.1	27.2	15.4	39	26.4	14.2	15.3	123	219	27	124.238	4010	180	133.2	56.5317	39.8847	0.705527
37	21750	7.7	21.3	16.9	38.2	28.3	14.9	26	162	264	17	76.3821	3370	120	88.2	34.3546	27.1033	0.788929
38	22950	6.9	19.3	16.6	34	30.8	15.6	28.1	161	178	20	62.9469	3500	150	69.5	31.2631	21.9014	0.700552
39	21700	6.1	27.4	17.1	36.8	26.1	13.2	17.2	145	219	23	132.939	3620	180	99	65.5852	34.7805	0.53031
40	21360	8.3	24	18.4	34.2	31.1	16.1	13.2	160	187	23	21.701	3640	160	114.4	44.6111	36.4094	0.81615
41	21380	7	26	15.5	35.4	28.7	13.3	17.5	122	211	23	116.522	3680	140	104.9	35.858	28.3679	0.791119
42	20770	8.3	24	17	36.8	29.2	17	18.8	161	260	15	167.332	3720	140	89	37.5343	27.4314	0.730836
43	20800	6.6	25.6	18.5	35.4	23.7	10	15.3	142	178	41	64.947	3970	140	104.3	30.7344	24.5746	0.799579
44	22600	6.8	20.4	17.4	36.7	28.7	15.5	34.1	166	186	12	55.4424	3710	120	69.4	33.8956	22.87	0.674718
45	21960	8.3	23.9	16.2	35.1	29.3	14	28	110	233	24	118.589	3730	130	76.3	37.4699	26.3857	0.704184
46	20740	8.3	21.5	18.5	37.2	26.3	10.3	14.7	159	212	33	108.53	3680	170	150.4	55.122	41.9188	0.760473
47	19930	8.6	24.4	16.8	36	30.7	13.9	11	130	233	17	25.6987	3790	170	118.6	40.4348	33.2571	0.822489
48	20420	5.3	19	19	38.9	23.3	10.5	16.4	141	252	23	26.1189	4040	160	116.4	20.8959	33.9545	1.62494
49	21110	7.7	26.2	16.7	35.2	23.5	14	17.5	155	223	13	84.8053	3100	130	73.5	37.5673	25.7837	0.686336
50	20980	6.2	26.6	16.2	36.1	26.6	13.3	17.9	138	235	20	44.6342	3670	170	107.5	56.2314	34.8958	0.620575
51	21650	7.8	24.8	16.4	38.4	28.3	14.4	22.4	152	274	35	237.304	3730	160	76.9	25.6388	20.5734	0.802435
52	20190	7.2	28.3	16.5	37.1	27.1	12.5	16.4	152	242	36	230.716	4070	210	112.2	59.8038	36.398	0.608624
53	20830	5.5	30.2	16.5	34.2	28.6	13.7	16.3	114	191	18	70.2332	3320	140	84.5	40.4328	25.48	0.630181
54	21480	8.1	19.6	17	38.2	25.9	13.3	25.9	176	281	22	209.97	3860	160	79.2	69.206	47.4346	0.685412
55	20590	7.9	25.8	17.1	35.4	31.3	17.5	15.2	135	274	25	324.72	4220	190	93.6	71.4114	34.1811	0.47865
56	21600	7.3	24.6	18.4	37.7	26.6	12.5	16.4	160	245	13	61.5536	3840	150	102.5	42.893	39.7205	0.926036
57	21650	8.2	23.7	16.4	33.7	25.8	15.1	24.4	132	248	16	315.847	4260	160	84.1	41.5457	25.264	0.6081
58	20320	7.1	24.1	16.6	41.1	30.3	11.9	14.8	122	286	25	60.965	4010	190	146.4	87.3294	40.6434	0.465403
59	20040	10.9	21.5	16.5	34.2	30.3	18.2	28.1	166	272	8	113.883	4170	150	61.5	26.8433	19.9093	0.741684
60	22150	8.3	25.4	16.7	30.1	30.5	15.9	24.3	113	178	21	185.192	4010	160	61.4	41.6511	28.5746	0.686047
61	20140	7.8	28.5	15	37.1	22.6	14.5	8.3	135	266	15	100.216	3860	200	111	71.8907	43.9798	0.611759
62	19200	10.2	26.9	17.4	31.2	29.8	17.3	17.9	136	215	11	119.436	4350	150	69.1	28.4402	22.6811	0.797503
63	21890	7.3	21.4	17.3	39.6	27.1	15	22.4	158	261	21	34.6704	3790	130	94.2	33.4946	24.3143	0.725917
64	21850	7	19.5	17.9	38.7	29	16.9	19	189	244	18	37.64	3470	140	108.5	42.7807	34.4304	0.80481
65	20420	9.3	19.4	18.1	39.3	23.3	15.6	20	199	236	20	85.513	3670	240	129.8	52.3688	39.2662	0.7498
66	19350	13.8	18.9	18.3	37.9	29.6	13.9	19.7	177	180	17	76.8294	3680	160	115.7	60.5086	44.2604	0.731474
67	22620	7.1	22.5	16.2	34.1	29	17.7	25.9	174	243	18	284.424	3810	170	76.3	37.0674	23.0023	0.620554
68	23130	8	25	16.2	32.9	30.4	17.8	22.4	139	231	22	480.703	3940	160	80.3	34.1097	28.6226	0.839134
69D	22990	7.5	16	16.2	38.9	28.5	13.6	38.2	175	282	7	211.731	3280	130	65.4	35.9096	25.6563	0.714469
70	20680	7.8	28.3	16	34.3	24.2	13.6	14.1	145	178	20	155.606	3940	180	95.3	53.9659	28.9896	0.537184
71	20850	7.6	26.2	16.1	36.9	26.2	14	14.1	129	253	20	190.22	3750	160	114.4	43.0191	28.0324	0.651627
72	21040	8.3	27.6	15.8	35	26.5	12.4	15.6	118	225	14	90.3225	3430	140	86.2	38.7822	27.5049	0.709214
73	23160	6.2	21.1	17.9	36.9	32.3	20	20.1	191	236	28	105.074	3500	150	85.5	35.8321	26.0969	0.72831
74	26600	6.2	21.8	17.8	34.8	31.6	17.3	21.9	151	188	22	119.851	3440	130	66.4	25.4718	18.8732	0.740944
75	28270	6.5	9.3	12.7	51.3	27.5	13.2	64.9	248	393	1	394.505	2940	100	87.6	32.9826	19.962	0.605229
76	21140	9.4	23.8	15.9	36.4	29.6	14.3	23	149	231	11	80.6173	3850	160	77.4	34.4378	28.256	0.820493
77	23470	6.9	20.9	19.1	28.8	32.5	17.3	33.8	100	156	14	224.772	3700	130	50.4	31.2834	19.3503	0.61855
78	26810	6.4	14.1	16	31.1	26.7	12.5	47.3	122	143	12	197.859	3110	120	59.9	34.5195	21.0414	0.609553
79	20840	6.1	25.3	16.3	33.6	22.4	12.9	16	138	191	17	28.8301	3500	150	97.4	33.8964	31.7665	0.937165
80	20320	10	26.1	15.7	33.7	26	14	20.5	173	275	21	183.209	4350	140	77	34.3924	22.1538	0.64415
81	20400	8.9	19.8	17.7	35.3	28.2	13.8	17.7	151	203	15	37.788	3470	160	110.5	48.1108	39.5875	0.822839
82	20140	9.7	21	17.7	32.1	28.9	18.6	17.1	135	174	12	19.5173	3710	170	88.6	47.6487	34.4422	0.722837
83	21590	9.4	16.8	19.3	36.2	33.4	16.5	16.4	166	205	23	93.5088	3740	150	120.4	65.0281	45.3179	0.696898
84	19880	11	20.6	17.4	35	32.1	17.6	19.4	157	222	12	57.4564	3880	180	89.2	52.4794	32.1185	0.612021
85	21320	6.5	30.7	17.6	32.4	29.5	15.4	15	124	171	15	37.9649	3760	140	99.9	43.4299	31.8556	0.733494
86	20900	6.8	21.4	17.1	38.7	25.5	15.6	17.9	163	249	23	41.0593	3490	140	90.3	52.7413	32.8475	0.622804
87	20860	7.7	20.5	17.2	40.9	30.9	14.2	19.7	194	320	23	44.4471	3600	150	111.3	41.1054	30.4395	0.740524
88	20240	9	27.4	15.8	36.8	28.4	16.2	14.1	143	239	30	260.954	3910	210	104.3	54.6781	46.441	0.849353
89	20800	7.9	26.7	15.8	36.4	29.8	18.8	15.4	116	260	31	115.652	4310	160	102.5	39.8659	23.6084	0.592197
90	21860	8.9	20	16.3	37.5	27	15.9	30.9	146	372	18	488.325	3920	190	79.3	28.3847	22.1641	0.780846
91	23920	6.7	16.7	17.8	30.6	31.8	17.4	38.7	114	154	12	237.025	3310	110	53.8	24.2475	19.6248	0.809356
92	28040	6.5	7.8	14.3	39.4	26.7	14	59.6	157	288	2	367.265	3050	100	60.6	26.2874	15.226	0.579211
93	17740	10.8	16.8	17.2	32.7	38.1	22.5	38.2	115	144	3	308.645	3640	130	40.3	32.4536	18.0953	0.557573
94	22880	7.4	15.1	16.8	36.1	32.4	16.8	48.6	133	241	2	414.44	3180	120	57.1	27.4164	16.2914	0.594222
95	21970	8.5	18.3	18.1	28.8	28.3	18.4	37.2	111	152	7	274.576	3590	140	46.5	32.022	24.171	0.754824
